# Supplementary material for: Quality of life and symptoms before and after nasal septoplasty compared with healthy individuals
Source: BMC Ear Nose Throat Disord. 2016 Oct 28;16:13. doi: 10.1186/s12901-016-0031-7 (PMC5084441; doi:10.1186/s12901-016-0031-7)
Supplement: Additional file 1: — Spreadsheet that include information from the patients about Qol and symptoms given in the SNOT-20 questionnaire and on VASs. (XLSX 51 kb) [file 12901_2016_31_MOESM1_ESM.xlsx]

## Sheet: BMC_SAV
DIAGNOSEeropr	DROPOUT	MØTT6mnd	resnot1pre	resnot2pre	resnot3pre	resnot4pre	resnot5pre	resnot6pre	resnot7pre	resnot8pre	resnot9pre	resnot10pre	resnot11pre	resnot12pre	resnot13pre	resnot14pre	resnot15pre	resnot16pre	resnot17pre	resnot18pre	resnot19pre	resnot20pre	resnot1post	resnot2post	resnot3post	resnot4post	resnot5post	resnot6post	resnot7post	resnot8post	resnot9post	resnot10post	resnot11post	resnot12post	resnot13post	resnot14post	resnot15post	resnot16post	resnot17post	resnot18post	resnot19post	resnot20post	AverageVASpre	NESEPRE	HODEPRE	ANSPRE	BIHPRE	LUKTPRE	SVELPRE
Diagnosis	Drop-out	Met6month	SNOT1preop	Snot2preop	Snot3preop	Snot4preop	Snot5preop	Snot6preop	Snot7preop	Snot8preop	Snot9preop	Snot10preop	Snot11preop	Snot12preop	Snot13preop	Snot14preop	Snot15preop	Snot16preop	Snot17preop	Snot18preop	Snot19preop	Snot20preop	Snot1postop	Snot2postop	Snot3postop	Snot4postop	Snot5postop	Snot6postop	Snot7postop	Snot8postop	Snot9postop	Snot10postop	Snot11postop	Snot12postop	Snot13postop	Snot14postop	Snot15postop	Snot16postop	Snot17postop	Snot18postop	Snot19postop	Snot20postop	AverageVASpreop	NasalblockageVASpreop	HeadacheVASpreop	FacialpainVASpreop	FacialpressureVASpreop	ReducedsenseofsmellVASpreop	NAsaldischargeVASpreop
3	2	1	3	3	4	2	1	4	3	3	1	2	1	4	4	4	4	4	4	3	3	1	2	1	2	1	0	2	0	0	0	0	0	1	1	1	1	1	1	0	0	0	68.8333	85	75	6	59	82	93
2	2	1	2	2	1	3	0	0	1	0	0	0	3	3	3	4	0	1	2	1	0	0	0	1	0	1	0	0	0	0	0	0	1	2	1	3	0	0	0	0	0	0	18.1667	54	0	0	0	45	15
2	2	0	3	0	0	0	1	0	0	0	0	0	0	2	2	3	1	1	2	0	0	3																					20.5	53	2	15	2	30	1
2	2	1	3	3	3	3	2	2	2	2	1	3	4	3	5	4	3	3	3	2	3	2	2	2	2	2	2	2	2	1	1	1	2	3	4	4	3	3	3	2	1	1	56.9167	72	80	50	62	32	45
3	2	1	1	1	2	1	1	2	3	0	3	1	2	2	3	4	2	1	2	1	0	0	1	2	0	1	0	0	3	0	3	0	1	2	1	1	0	0	0	0	0	0	49.5	77	73	29	63	24	34
2	2	1	3	1	4	0	1	1	0	1	0	1	1	2	1	3	0	0	1	0	0	0	1	0	1	0	0	0	0	0	0	0	0	0	0	1	0	0	0	0	0	0	12.5833	31	5	1	38	6	27
2	2	1	3	0	2	0	3	1	1	0	0	0	3	3	3	3	0	0	0	0	0	0	0	0	0	0	0	0	0	0	0	0	0	0	0	0	0	0	0	0	0	0
3	2	1	1	0	0	0	0	1	0	0	0	0	0	1	2	2	0	0	0	0	0	0	0	0	0	0	0	0	0	0	0	0	0	0	1	1	0	0	0	0	0	0	4.16667	21	0	0	0	0	0
2	2	1	3	3	2	3	1	2	2	4	3	2	4	4	4	4	4	4	4	4	3	2	1	1	0	1	0	0	0	0	1	1	0	0	2	2	2	1	1	0	0	0	60.4167	68	89	13	76	11	28
2	2	1	4	4	0	0	1	1	1	2	1	3	4	4	4	4	2	3	3	2	0	0	4	4	0	0	1	0	3	1	1	1	4	4	4	4	2	3	3	3	1	1	58.6667	89	96	6	75	76	7
2	2	1	4	1	1	0	0	3	2	0	1	0	3	4	4	4	0	3	3	1	1	1	1	1	1	1	0	1	0	1	0	0	1	2	2	3	0	3	3	1	1	2	31.5	89	37	0	18	24	16
3	2	1	3	1	3	1	3	2	1	2	0	0	1	1	2	3	4	3	2	3	2	1	1	0	0	0	0	0	0	1	0	0	0	0	0	1	0	0	0	0	0	0	26.4167	53	17	2	33	57	23
3	2	1	4	2	3	2	3	3	3	0	0	0	3	3	4	4	3	3	3	3	0	0	3	1	3	1	3	2	2	1	0	0	1	2	4	3	2	2	3	2	0	0	18.8333	66	1	2	1	2	19
2	2	1	3	3	3	4	1	3	1	3	0	0	2	3	3	3	0	1	1	1	0	0	2	2	0	0	0	1	0	1	0	0	0	3	1	1	0	0	0	0	0	0	37.75	77	0	0	13	0	50
3	2	1	3	3	4	4	4	4	3	3	3	4	4	4	4	4	4	4	4	4	3	0	1	1	0	0	0	1	1	0	0	0	1	1	1	1	1	0	0	0	0	0	70.1667	85	84	60	72	58	70
2	2	1	4	0	1	0	0	4	0	0	0	0	0	3	3	3	1	1	1	3	0	0	1	1	0	1	0	0	0	0	0	0	0	0	0	0	0	0	0	0	0	0		85	2	2	2		16
3	2	1	3	1	2	1	5	0	0	0	0	0	0	2	0	1	0	0	1	0	1	0	2	0	1	0	3	0	1	0	0	0	0	0	0	2	0	0	2	1	3	0	18.3333	68	0	0	0	0	100
2	2	1	3	2	3	3	1	3	1	2	0	0	3	4	3	3	1	1	2	2	1	1	3	2	1	0	2	0	0	2	0	2	1	2	2	2	1	1	1	1	0	0	28.1667	78	12	0	27	28	48
2	2	1	4	4	4	3	3	2	0	0	0	1	1	1	3	2	0	1	1	1	3	3	0	0	0	2	0	0	0	0	0	0	0	0	0	0	0	0	0	0	0	0	50.75	95	33	0	0	5	45
3	2	1	3	0	2	0	2	2	0	0	0	2	1	2	2	1	1	2	2	1	0	1	4	0	4	0	4	3	0	0	0	3	3	3	4	4	2	2	2	3	3	2	30.3333	61	37	37	21	0	31
2	2	1	3	3	3	3	1	2	3	0	0	0	1	5	5	5	2	2	2	1	0	0	1	1	0	3	0	0	1	1	0	0	0	1	1	1	0	0	0	0	0	0	42.8333	84	69	1	2	1	35
2	2	1	4	0	1	0	1	0	0	0	0	3	1	5	5	5	4	3	3	4	0	2	3	0	0	0	0	0	0		0	0	2	4	4	4	0	0	1	1	0	0	42.8333	85	0	0	86	58	0
3	2	1	3	2	3	0	1	3	0	2	0	3	2	4	3	2	0	1	1	1	0	1	3	1	2	1	0	0	0	0	0	0	0	1	1	0	0	0	0	1	0	0	27.1667	56	17	56	33	1	16
3	2	1	4	3	4	2	3	3	0	1	0	3	0	3	3	3	1	2	2	0	0	0	1	1	1	0	0	0	0	0	0	1	0	0	0	0	0	0	0	0	0	0	38.25	82	42	42	52	71	43
2	2	1	1	1	1	1	0	2	0	0	0	0	2	0	1	0	0	0	0	0	0	0	1	1	1	1	1	0	0	0	0	0	0	0	0	0	0	0	0	0	0	0	10.0833	50	0	0	0	0	0
2	2	1	4	2	3	0	0	3	0	0	0	1	0	4	5	4	0	0	0	2	0	0	2	1	1	1	0	0	0	0	0	0	2	2	2	2	0	0	0	0	0	0	41.5833	95	3	45	24	91	36
3	2	0	3	4	4	2	2	2	3	1	2	1	0	0	0	1	0	0	1	1	0	0																					58.9167	91	62	54	54	13	84
2	2	1	0	2	2	0	0	0	3	0	2	1	0	0	0	1	0	0	0	0	0	1	0	2	0	0	2	0	1	0	3	0	0	2	2	0	0	2	3	1	0	1	16.4167	44	0	0	42	0	15
3	2	1	1	2	1	1	0	0	0	1	1	0	0	0	1	2	1	0	0	2	1	1	1	2	1	1	0	1	2	2	3	1	1	0	0	1	1	1	1	1	1	1	13.5833	49	27	1	17	2	3
3	2	1	3	4	3	0	2	1	3	0	0	1	4	5	5	5	3	2	2	1	0	0	4	2	4	0	4	3	3	0	0	0	1	2	1	1	0	0	0	0	0	0	32.0833	72	33	0	0	47	34
2	2	1	4	4	4	0	3	1	1	1	1	3	3	4	4	4	4	4	3	4	3	3	3	1	3	0	1	3	1	1	0	2	3	2	3	3	3	3	3	2	1	0	51.5833	81	39	7	70	83	73
3	2	1	3	2	1	2	3	2	2	3	1	1	1	5	5	5	5	4	4	4	2	1	2	1	1	1	3	1	2	2	0	0	1	3	4	4	4	4	4	4	3	3	44	70	76	8	44	0	58
2	2	1	4	1	0	1	0	4	3	3	2	1	0	1	0	1	1	0	2	2	0	0	3	2	0	0	0	2	2	2	2	0	0	0	1	2	1	1	2	2	0	0	23.4167	90	4	1	4	79	25
3	2	1	3	2	0	0	0	0	3	0	0	0	0	3	4	5	5	5	5	5	4	0	2	2	0	1	0	3	2	0	0	0	3	3	3	3	0	0	0	4	4	3	42.4167	95	0	0	0	93	0
2	2	1	3	2	2	3	2	2	0	0	0	0	0	2	2	2	2	0	0	0	0	0	3	1	2	1	3	3	0	0	0	0	0	0	0	2	0	0	0	0	0	0	6.58333	16	0	0	0	0	22
2	2	1	0	0	0	0	2	0	0	0	0	0	0	0	0	0	0	0	0	0	0	0	2	2	3	1	3	0	0	0	0	0	2	2	2	0	0	0	0	0	0	0	18.1667	86	0	0	0	0	44
2	2	1	5	3	0	1	1	0	3	1	2	0	1	1	1	2	2	2	1	3	2	2	2	1	0	0	0	0	1	1	0	0	1	1	1	2	2	1	1	1	0	0	32.9167	87	23	2	69	1	23
3	2	1	1	0	0	0	0	0	0	0	0	0	0	2	1	1	0	0	0	0	0	0	0	0	0	1	0	0	0	1	0	0	0	0	0	0	0	0	0	0	0	0	16.0833	60	1	0	1	1	28
3	2	1	4	3	4	3	5	2	3	1	3	1	3	4	4	5	3	3	3	4	3	3	1	0	0	5	5	2	3	0	3	0	4	3	4	5	3	2	2	1	1	1	56.3333	90	31	12	38	53	94
2	2	1	3	1	3	2	3	1	3	1	2	1	0	3	3	4	3	3	3	2	1	0	1	0	1	1	1	0	0	0	0	0	0	0	0	0	0	0	0	0	0	0	54.25	99	10	80	82	20	94
2	2	1	1	1	1	1	0	0	0	1	0	0	0	2	2	2	1	2	1	2	1	1	1	1	2	1	0	1	0	1	0	1	0	2	2	1	2	2	1	1	1	1	13.0833	7	7	0	0	0	4
2	2	1	4	3	4	2	2	4	0	0	0	0	1	0	0	2	1	2	1	4	3	1	1	0	0	0	0	1	0	0	0	0	0	0	0	0	0	1	0	0	0	0	57.3333	75	5	4	65	57	96
2	2	1	5	4	5	3	3	5	5	4	3	3	0	4	4	4	3	4	4	2	0	0	3	0	1	0	0	1	2	0	0	0	0	3	3	3	1	1	2	0	0	0	66.4167	88	60	60	37	37	85
2	2	1	4	1	1	0	2	3	0	0	0	0	2	3	2	3	3	2	3	2	0	3	0	2	1	0	0	0	0	0	0	0	0	0	0	0	0	0	0	0	0	0	25.1667	85	14	0	0	0	60
2	2	1	2	2	3	0	2	0	0	0	0	0	3	3	3	3	0	0	0	0	0	0	1	0	0	0	0	0	0	0	0	0	0	0	0	1	0	0	0	0	0	0	30.25	58	4	1	1	1	77
2	2	1	2	3	0	3	0	0	0	0	0	0	0	0	0	0	0	0	0	0	0	0	0	1	0	1	0	0	0	0	0	0	0	0	0	0	0	0	0	0	0	0	42.5833	60	61	0	0	26	0
3	2	1	3	3	3	2	4	4	3	2	2	3	2	2	2	2	2	2	4	3	1	1	2	2	1	2	3	3	2	1	1	0	1	1	1	1	1	1	1	1	1	1	65.4167	92	47	5	75	74	91
3	2	1	0	1	0	0	1	0	0	1	0	3	1	1	2	2	2	2	2	3	3	1	3	3	1	2	3	2	1	1	0	0	2	1	3	3	3	3	3	3	3	1	44.0833	63	63	44	55	16	19
2	2	1	2	1	2	1	0	0	0	0	0	0	3	3	3	3	2	2	2	1	0	0	0	1	0	0	0	0	0	0	0	0	1	1	1	2	0	0	0	0	0	0	21.5	53	11	2	3	3	3
3	2	1	3	2	3	1	1	1	1	3	1	4	1	4	4	4	3	3	3	1	1	1	1	1	1	1	1	0	0	0	0	0	0	0	0	0	0	0	0	0	0	0	71	78	59	49	84	78	79
2	2	0	4	4	2	0	4	4	0	1	0	0	4	3	4	5	4	4	4	5	0	0																					47.25	75	49	0	25	0	79
3	2	1	4	2	0	0	0	0	0	1	0	0	4	4	4	4	0	2	2	0	0	0	0	0	1	0	0	0	0	0	0	0	0	0	0	0	0	0	0	0	0	0	28.9167	84	39	0	0	37	1
2	2	1	3	0	1	0	0	0	0	0	0	0	1	2	2	2	1	0	0	0	0	0	2	0	1	0	0	1	0	0	0	0	1	1	1	1	0	0	0	0	0	0	18.1667	58	10	0	45	0	0
2	2	1	4	0	4	0	4	3	0	0	0	3	3	3	4	4	2	2	2	3	3	2	4	0	4	0	4	4	0	0	0	4	3	2	3	3	0	2	1	3	0	0		75	30	49		28	75
2	2	1	3	2	1	0	0	1	2	1	0	0	0	0	0	2	0	0	3	0	0	0	0	0	1	1	0	0	0	1	0	0	0	1	0	1	0	0	0	0	0	0	26.75	75	1	1	10	10	1
3	2	0	2	0	0	0	1	1	0	0	0	0	1	2	1	1	0	0	0	0	0	0																					12.1667	21	2	2	22	1	29
2	2	1	0	2	2	1	1	2	1	1	1	4	1	4	4	4	3	3	2	4	3	3	1	4	1	2	1	1	0	0	0	0	0	2	3	3	2	2	2	2	1	0	76.3333	99	95	83	94	95	6
3	2	1	5	3	5	0	4	4	0	0	0	0	0	0	0	3	2	1	1	1	1	1	3	2	3	0	1	3	0	0	0	0	1	0	0	2	3	2	1	1	1	0	43	88	9	7	53	77	96
2	2	1	4	3	2	0	2	3	0	0	0	4	0	0	0	3	0	0	0	0	0	0	1	1	1	1	0	1	0	0	0	0	0	0	0	3	0	0	0	0	0	0	17.0833	6	1	25	1	99	67
3	2	1	3	4	2	2	4	3	3	4	0	2	4	3	4	4	4	3	3	4	2	3	1	0	0	0	2	1	0	0	0	0	2	2	1	1	1	0	1	0	0	0	55.75	85	72	11	74	6	72
2	2	1	4	2	5	0	4	4	0	0	0	0	0	0	4	5	4	4	5	4	0	2	3	1	3	0	0	2	0	0	0	0	1	0	2	4	0	0	1	0	0	0	27.5833	47	1	1	2	2	4
2	2	1	1	0	1	1	2	1	0	0	0	0	2	3	3	2	1	1	1	1	0	0	1	1	1	1	1	2	1	0	0	0	2	1	1	2	0	0	0	0	0	0	29.75	65	0	0	11	11	66
3	2	1	2	0	0	1	0	0	1	0	1	1	4	5	5	5	3	3	3	1	2	0	1	0	0	0	0	0	0	0	0	1	0	1	1	0	1	1	1	0	0	0	48.25	98	68	29	0	79	7
3	2	1	4	2	3	2	2	4	4	3	5	4	2	4	5	5	4	3	4	4	3	1	2	1	2	1	0	2	1	0	2	0	1	1	1	1	0	0	0	0	0	0	79	94	67	87	93	93	89
3	2	1	1	0	0	0	0	0	1	1	0	3	0	4	4	4	2	3	4	3	1	1	0	0	0	0	0	0	0	0	0	1	0	4	4	2	3	1	1	2	1	0	44.5	74	65	2	28	5	13
3	2	1	3	2	3	2	1	1	2	2	3	1	2	2	2	2	3	2	3	2	1	1	1	0	0	0	0	0	1	0	0	0	0	0	0	0	0	0	1	0	0	0	37.1667	79	30	1	10	82	55
2	2	1	3	3	3	2	3	4	1	0	0	0	0	1	1	1	1	1	1	0	0	0	1	2	1	0	0	0	0	0	0	0	0	0	0	0	0	0	0	0	0	0	29.25	51	9	4	43	30	18
3	2	1	3	1	2	3	4	3	1	3	2	2	3	4	5	4	4	4	4	3	3	3	3	1	1	1	1	4	3	3	0	3	4	5	5	5	4	2	3	4	3	1	56.3333	66	66	2	76	2	78
3	2	1	3	3	2	2	0	1	0	0	0	0	2	0	0	2	1	1	2	4	0	0	1	2	1	1	2	0	0	0	0	0	0	0	0	0	0	0	1	1	0	0	32.8333	79	1	0	1	1	80
2	2	1	0	0	0	2	1	1	0	0	0	3	4	4	4	4	1	0	1	0	1	1	0	0	1	0	1		1	0	2	1	1	3	4	4	1	1	0	0	1	1	37.75	78	72	62	44	53	31
2	2	1	3	3	3	2	3	3	3	2	1	2		3	4	4	2	2	3	3	1	0	3	1	2	0	3	2	2	1	0	1	2	2	3	3	3	3	3	2	1	1	34.8333	70	58	10	10	0	55
2	2	1	3	2	2	2	2	4	1	0	0	1	4	4	4	5	4	4	5	5	2	0	5	1	1	1	1	4	1	1	0	0	5	4	5	5	4	4	4	4	4	1	47.9167	72	18	7	0	100	100
3	2	1	3	2	2	2	1	3	3	3	2	3	4	4	4	4	4	3	3	3	2	1	3	0	0	1	0	2	1	2	1	2	3	3	3	3	3	3	3	2	1	1		87	68	68	68	70	85
2	2	1	2	3	2	2	1	1	0	3	0	0	3	4	4	3	2	2	3	4	3	3	3	4	2	0	0	0	0	0	0	0	3	3	3	3	0	0	0	0	0	0		78	24	0	45	0	49
3	2	1	0	1	1	0	0	0	1	1	0	1	0	0	1	2	2	1	1	1	1	0	0	0	0	0	0	0	0	0	0	0	0	0	1	2	2	1	1	0	0	0	29.4167	74	21	7	9	31	32
3	2	1	3	0	4	2	3	3	3	0	0	0	0	3	2	2	2	0	2	1	0	3	1	0	0	0	0	0	0	0	0	0	0	0	0	0	0	0	0	0	0	0	36.1667	80	1	1	1	78	72
2	2	1	3	3	2	3	1	4	1	0	0	0	2	3	3	3	1	2	1	0	0	0	2	1	0	1	0	2	0	0	0	0	0	1	1	1	1	1	1	0	0	0	47.25	78	54	12	13	13	82
3	2	1	0	0	0	0	0	0	0	0	0	0	0	2	2	3	3	3	3	3	0	0	1	0	0	0	0	1	0	0	0	0	0	0	0	2	0	1	1	1	0	0	22.6667	61	58	1	3	2	4
3	2	1	4	0	3	0	0	3	0	0	0	0	1	0	1	1	0	0	0	0	0	0	2	1	1	0	0	0	0	0	0	0	2	0	1	2	0	0	0	0	0	0	17.3333	47	22	1	1	1	30
2	2	1	3	0	0	0	0	1	3	0	0	4	4	1	1	1	0		0	5	0	0	4	2	1	0	2		3	0	0	2	5	0	5	5	4		3	4	0	0	55.75	100	85	100	6	2	100
2	2	0	4	2	4	1	2	3	2	3	1	2	4	3	4	4	3	2	2	2	1	1	2	0	2	0	0	0	0	0	0	1	1	1	1	1	0	0	0	1	0	0	53.6667	67	52	50	83	45	57
3	2	1	1	0	1	0	0	1	1	0	0	0	3	3	3	3	2	2	2	3	3	1	1	0	1	0	0	0	0	0	0	0	0	0	0	0	0	0	0	0	0	0	21.8333	83	9	1	1	20	1
2	2	1	2	1	2	0	1	3	1	1	1	2	3	3	4	4	3	3	2	3	2	1	2	1	1	1	1	1	3	1	3	0	1	1	1	1	1	1	1	1	0	0	40.4167	64	69	49	30	22	60
2	2	0	5	4	5	3	4	4	3	3	3	3	5	5	5	5	5	5	4	5	2	1																					60.4167	83	69	39	62	63	71
3	2	1	3	1	3	2	3	2	2	3	1	2	0	4	4	4	3	3	4	3	0	0	3	2	1	3	1		3	0	0	0	0	1	2	2	1	1	1	0	0	0		94	94	29		67	79
2	2	1	1	0	0	0	1	0	0	0	0	1	3	2	3	3	1	2	2	0	0	0	2	0	2	0	3	0	0	0	0	0	2	0	1	1	0	0	0	0	0	0	18.6667	54	7	4	12	18	2
2	2	1	3	2	2	1	3	3	0	0	0	1	3	3	3	3	2	2	3	2	2	1	2	1	1	0	3	1	0	0	0	0	3	1	3	3	1	1	2	1	1	0	22.3333	74	1	13	29	36	45
3	2	1	3	2	1	1	3	1	3	1	1	2	1	3	3	2	2	1	1	2	1	0	1	1	0	1	1	0	1	1	0	0	1	2	1	0	0	0	1	1	0	0	37.8333	81	1	1	8	48	46
2	2	1	5	2	3	4	4	4	4	2	3	3	3	3	5	4	2	4	4	4	4	3	5	3	3	2	3	5	4	2	4	3	4	5	5	4	4	4	3	5	4	5		92	47	32	68	35	92
3	2	1	3	1	1	1	2	2	1	2	0	3	3	0	1	4	3	3	3	4	4	1	3	1	1	1	1	3	2	2	2	2	1	1	2	2	2	2	2	2	2	1	52	67	53	2	88	66	64
3	2	0	0	2	0	1	2	1	1	0	0	1	0	3	3	3	3		2	1	0	0	1	0	1	0	1	1	1	0	0	0	1	1	1	2	2	1	1	1	0	0	16.75	48	40	1	8	1	2
[truncated: 52 more columns]
