# Supplementary material for: Quality of life and symptoms before and after nasal septoplasty compared with healthy individuals
Source: BMC Ear Nose Throat Disord. 2016 Oct 28;16:13. doi: 10.1186/s12901-016-0031-7 (PMC5084441; doi:10.1186/s12901-016-0031-7)
Supplement: Additional file 2: — Spreadsheet that include information from the control group of healthy persons about Qol and symptoms given in the SNOT-20 questionnaire and on VASs. (XLS 58 kb) [file 12901_2016_31_MOESM2_ESM.xls]

## Sheet: Ark1
Allergi	Astma	SNOT total		behov for å pusse nese	nysing	rennende nese	hoste	renning bak i svelget	tykt sekret fra nesen	tetthet i ørene	svimmelhet	øresmerter	smerter/trykk i ansiktet	vanskelig å falle i søvn	våkner om natten	mangel av god nattesøvn	trøtt når du våkner	kraftesløshet	nedsatt produktivitet	nedsatt konsentrasjon	frustrert/rastløs/irritabel	trist	flau	Nesetetthet	Munnpusting	Snorking	Pustepauser	Renning fra	Hodepine	Smerter	Bihule-	Hoste	Nysing	Allmen til-	Nedsatt
				s1	s2	s3	s4	s5	s6	s7	s8	s9	s10	s11	s12	s13	s14	s15	s16	s17	s18	s19	s20	Nasal blockage	Mouht br	Snoring	Breathstorp	Nasal discharge nose	Headache	Facialpain	Troubl sinusititis	Cough	Sneezing	Reduced general healtht	Reduced sense of smell
0	0	0.15	0.15	0	0	0	0	0	0	0	0	0	0	0	1	0	1	0	0	0	0	1	0	12	98	42	15	0	14	0	1	12	10	0	0
1	0	2.35	2.35	0	3	0	0	0	0	4	4	5	3	5	5	5	5	1	0	3	4	0	0	27	14	0	41	57	78	70	0	0	88	20	60
0	0	1.25	1.25	0	1	0	1	0	0	4	0	4	1	0	2	1	2	2	2	3	2	0	0	37	8	1	1	34	55	0	0	35	34	1	2
0	0	0	0	0	0	0	0	0	0	0	0	0	0	0	0	0	0	0	0	0	0	0	0	7	5	16	0	10	10	8	6	7	6	6	5
0	0	0	0	0	0	0	0	0	0	0	0	0	0	0	0	0	0	0	0	0	0	0	0	3	79	61	0	0	0	0	0	0	11	0	0
0	0	0.4	0.4	3	0	3	0	2	0	0	0	0	0	0	0	0	0	0	0	0	0	0	0	9	0	4	1	61	0	0	0	0	11	0	0
1	0	0.5	0.5	0	1	1	0	1	0	0	0	0	0	0	1	1	1	0	1	1	1	0	1	15	16	14	2	10	25	2	2	5	5	5	3
0	0	0	0	0	0	0	0	0	0	0	0	0	0	0	0	0	0	0	0	0	0	0	0	1	22	41	1	1	69	0	0	0	0	0	0
1	0	0	0	0	0	0	0	0	0	0	0	0	0	0	0	0	0	0	0	0	0	0	0	0	14	5	0	0	0	0	0	3	0	0	0
0	0	0.65	0.65	0	2	0	0	0	0	1	2	0	1	0	0	1	4	0	0	2	0	0	0	7	14	0	0	9	0	26	0	0	40	3	0
1	0	0.45	0.45	1	1	1	0	0	0	2	2	0	0	0	0	0	0	0	0	0	1	1	0	6	7	1	1	26	3	4	4	10	15	5	5
1	0	1.05	1.05	2	0	1	0	0	0	3	3	1	1	0	3	2	2	0	1	1	1	0	0	51	63	37	5	16	84	35	19	3	4	4	4
0	0	0.9	0.9	2	1	1	3	4	2	1	0	2	0	0	0	0	2	0	0	0	0	0	0	16	14	14	0	17	19	2	2	18	4	0	30
0	0	0.2	0.2	2	0	2	0	0	0	0	0	0	0	0	0	0	0	0	0	0	0	0	0	0	89	1	1	70	70	48	0	0	0	0	0
0	0	0.15	0.15	0	0	0	0	0	0	0	0	0	0	2	0	0	1	0	0	0	0	0	0	1	1	7	0	14	0	0	0	4	5	0	1
0	0	0.4	0.4	1	1	0	0	0	0	1	1	1	0	1	1	0	1	0	0	0	0	0	0	9	23	0	0	24	24	1	0	5	10	10	9
1	0	0	0	0	0	0	0	0	0	0	0	0	0	0	0	0	0	0	0	0	0	0	0	4	5	4	4	5	7	5	6	6	26	6	7
1	0	0.15	0.15	0	0	1	0	0	0	0	0	0	0	1	1	0	0	0	0	0	0	0	0	24	0	7	0	14	0	0	1	1	11	1	1
0	0	0.3	0.3	1	1	1	1	1	0	0	0	0	0	0	0	0	1	0	0	0	0	0	0	10	0	0	0	6	20	0	0	2	10	1	1
1	0	0.75	0.75	0	0	0	0	0	0	0	1	0	0	0	2	2	1	2	0	1	1	3	2	0	0	1	1	2	11	1	0	1	2	1	0
0	0	0	0	0	0	0	0	0	0	0	0	0	0	0	0	0	0	0	0	0	0	0	0	0	0	0	0	0	0	0	0	0	0	0	0
0	0	0	0	0	0	0	0	0	0	0	0	0	0	0	0	0	0	0	0	0	0	0	0	3	45	75	18	4	3	3	3	4	4	5	5
1	0	0	0	0	0	0	0	0	0	0	0	0	0	0	0	0	0	0	0	0	0	0	0	1	1	1	1	1	1	2	2	2	1	1	1
0	0	0.1	0.1	0	1	0	0	0	0	0	0	0	0	0	0	0	1	0	0	0	0	0	0	0	0	25	0	0	0	0	0	0	23	0	0
0	0	0.7	0.7	0	1	0	0	0	0	1	1	0	1	0	3	3	2	1	0	0	1	0	0	20	1	64	65	22	39	38	4	16	43	14	6
1	0	0	0	0	0	0	0	0	0	0	0	0	0	0	0	0	0	0	0	0	0	0	0	0	0	0	0	0	48	0	0	0	0	10	0
0	0	0.2	0.2	0	0	0	1	0	1	1	0	0	0	0	0	0	1	0	0	0	0	0	0	11	5	13	1	14	3	0	0	19	20	3	15
0	0	0.6	0.6	0	1	0	0	0	0	0	0	0	0	0	3	3	2	0	1	1	0	1	0	2	2	16	1	1	1	2	2	3	31	4	3
0	0	2	2	1	2	1	3	1	1	4	1	2	1	1	3	3	3	3	3	3	2	1	1	10	10	25	13	5	8	3	32	25	18	19	18
0	0	0.45	0.45	0	0	0	0	0	0	2	2	0	0	1	1	1	1	0	0	1	0	0	0	4	2	2	2	1	22	1	1	5	5	14	4
0	0	0.8	0.8	2	0	2	0	0	0	0	0	0	0	0	2	2	2	1	1	1	1	1	1	0	0	3	0	97	53	3	0	0	0	0	0
0	0	0	0	0	0	0	0	0	0	0	0	0	0	0	0	0	0	0	0	0	0	0	0	0	0	0	0	1	1	1	1	1	1	1	1
0	0	0.2	0.2	0	0	0	0	0	0	0	0	0	1	0	0	1	1	0	0	0	1	0	0	0	0	84	1	1	2	1	1	2	2	3	3
1	0	1.4	1.4	2	2	0	0	0	0	0	1	0	0	4	4	4	3	2	2	1	1	1	1	0	1	51	2	2	53	0	1	0	26	15	1
1	0	0.05	0.05	1	0	0	0	0	0	0	0	0	0	0	0	0	0	0	0	0	0	0	0	0	0	4	0	0	3	0	0	0	0	0	0
0	0	0.2	0.2	0	1	0	1	0	0	1	0	0	0	0	1	0	0	0	0	0	0	0	0	10	8	50	1	1	10	2	1	14	14	5	2
0	0	0.65	0.65	0	0	0	0	1	0	1	1	1	2	0	1	1	1	1	0	1	1	1	0	0	11	27	10	1	56	48	18	2	21	20	7
0	0	1.15	1.15	2	1	1	2	0	3	0	0	0	0	0	0	0	14	0	0	0	0	0	0	26	16	89	0	25	0	0	0	25	19	0	25
0	0	0	0	0	0	0	0	0	0	0	0	0	0	0	0	0	0	0	0	0	0	0	0	7	0	89	0	5	0	0	0	0	0	0	0
0	0	0.7	0.7	1	0	0	1	0	0	0	0	0	0	0	4	4	3	0	0	1	0	0	0	4	5	84	85	8	7	7	6	5	50	5	5
0	0	0.4	0.4	0	0	0	0	0	0	1	1	1	0	0	1	0	2	1	0	1	0	0	0	5	49	95	0	2	3	3	3	15	33	4	4
0	0	0.1	0.1	1	0	1	0	0	0	0	0	0	0	0	0	0	0	0	0	0	0	0	0	29	0	40	1	13	12	0	0	0	1	6	0
0	0	0.3	0.3	1	1	0	0	0	1	0	0	0	0	0	0	0	2	0	0	1	0	0	0	1	10	10	0	1	5	0	0	5	13	13	1
1	0	0.1	0.1	0	1	0	0	0	0	0	0	0	0	0	0	0	1	0	0	0	0	0	0	1	5	3	4	5	6	5	4	3	27	1	2
1	0	0.35	0.35	2	1	1	0	1	1	1	0	0	0	0	0	0	0	0	0	0	0	0	0	10	1	1	1	10	1	2	2	5	20	2	3
1	0	1.15	1.15	1	3	1	0	1	0	4	0	2	1	1	0	1	3	2	1	1	1	0	0	3	2	99	3	3	29	75	4	3	51	5	4
0	0	0.65	0.65	2	1	1	2	1	2	2	0	1	1	0	0	0	0	0	0	0	0	0	0	0	1	34	0	11	22	11	10	20	10	10	9
0	0	0.05	0.05	0	0	0	0	0	0	0	0	0	0	0	1	0	0	0	0	0	0	0	0	0	0	18	0	0	23	0	0	0	1	0	0
1	0	0	0	0	0	0	0	0	0	0	0	0	0	0	0	0	0	0	0	0	0	0	0	0	0	0	0	5	0	0	0	0	6	0	0
0	0	0.05	0.05	0	0	1	0	0	0	0	0	0	0	0	0	0	0	0	0	0	0	0	0	0	49	17	0	2	0	2	0	0	1	0	0
0	0	0.3	0.3	0	0	0	0	0	0	4	0	2	0	0	0	0	0	0	0	0	0	0	0	4	44	75	15	2	3	3	2	21	10	4	5
0	0	0.4	0.4	1	1	0	1	0	0	0	0	0	0	0	0	1	2	0	0	0	2	0	0	0	0	65	0	0	39	0	0	15	9	0	0
0	0	0.1	0.1	0	1	1	0	0	0	0	0	0	0	0	0	0	0	0	0	0	0	0	0	6	5	0	0	6	54	5	2	1	1	1	1
0	0	0.15	0.15	1	0	0	0	0	0	0	0	0	0	0	0	1	1	0	0	0	0	0	0	10	1	10	0	6	0	49	0	1	26	0	1
0	0	0.2	0.2	0	0	0	3	0	0	0	0	0	0	0	0	0	1	0	0	0	0	0	0	12	10	1	0	2	3	2	2	35	3	20	2
1	0	0.4	0.4	0	1	1	0	1	0	0	0	0	0	0	2	1	1	0	0	0	1	0	0	10	2	18	2	10	2	5	3	2	28	2	2
0	0	0.5	0.5	1	1	1	0	0	1	0	1	0	0	0	0	0	2	0	1	1	1	0	0	5	11	55	1	11	19	15	1	3	10	12	5
0	0	0.45	0.45	0	1	1	1	0	0	1	0	0	0	0	0	0	2	1	0	1	1	0	0	5	0	25	0	6	16	0	0	4	20	1	1
0	0	0.1	0.1	0	0	0	0	0	0	0	0	0	0	0	1	0	1	0	0	0	0	0	0	0	0	51	0	34	25	12	0	0	14	0	0
0	0	0.1	0.1	0	0	0	0	0	0	0	0	0	0	0	0	1	1	0	0	0	0	0	0	0	0	0	0	0	51	0	0	0	0	0	0
1	0	1.2	1.2	0	1	1	2	1	2	0	1	0	0	0	1	2	3	3	1	3	1	2	0	15	15	45	15	24	40	31	1	44	50	45	24
0	0	0.2	0.2	0	1	0	0	0	0	0	0	0	0	1	0	1	1	0	0	0	0	0	0	0	0	0	0	0	5	0	0	0	20	0	0
1	0	0.05	0.05	0	0	0	0	0	0	1	0	0	0	0	0	0	0	0	0	0	0	0	0	11	0	4	0	0	8	6	2	1	2	3	2
0	0	0.25	0.25	2	1	0	0	0	1	0	0	0	0	0	1	0	0	0	0	0	0	0	0	30	0	16	0	3	0	0	0	2	4	1	0
0	0	0.3	0.3	1	0	1	0	0	1	1	0	0	0	1	0	0	0	0	0	1	0	0	0	9	2	2	0	25	2	2	3	2	6	0	0
0	0	0.2	0.2	0	0	0	0	0	0	0	1	0	0	1	1	1	0	0	0	0	0	0	0	3	7	56	2	17	18	0	1	3	4	7	0
0	0	1.25	1.25	2	1	3	0	1	1	0	1	0	0	2	2	3	3	1	1	1	1	2	0	50	30	62	51	76	36	24	6	38	50	15	26
0	0	0.25	0.25	0	0	0	0	2	0	0	0	3	0	0	0	0	0	0	0	0	0	0	0	19	17	15	4	5	5	5	10	10	10	4	5
0	0	0.4	0.4	1	0	1	0	0	0	0	1	2	2	0	0	0	1	0	0	0	0	0	0	28	0	29	1	12	12	26	0	0	0	0	0
0	0	0	0	0	0	0	0	0	0	0	0	0	0	0	0	0	0	0	0	0	0	0	0	28	57	81	5	5	6	8	20	20	17	10	4
0	0	0.35	0.35	1	0	0	1	0	0	1	0	0	0	0	0	0	1	1	1	1	0	0	0	16	15	41	1	20	4	4	1	3	3	2	0
0	0	0	0	0	0	0	0	0	0	0	0	0	0	0	0	0	0	0	0	0	0	0	0	0	0	0	0	0	0	0	0	0	0	0	0
0	0	0	0	0	0	0	0	0	0	0	0	0	0	0	0	0	0	0	0	0	0	0	0	1	1	26	1	1	1	1	1	1	1	1	1
0	0	0.15	0.15	1	0	2	0	0	0	0	0	0	0	0	0	0	0	0	0	0	0	0	0	35	5	35	1	70	36	9	9	0	5	5	0
0	0	0	0	0	0	0	0	0	0	0	0	0	0	0	0	0	0	0	0	0	0	0	0	0	0	0	0	0	10	0	0	3	11	0	0
0	0	0.1	0.1	1	1	0	0	0	0	0	0	0	0	0	0	0	0	0	0	0	0	0	0	22	0	6	0	0	4	0	0	10	84	10	43
0	0	0.4	0.4	0	1	0	0	0	0	0	0	0	1	0	0	0	0	2	2	2	0	0	0	1	89	65	67	1	73	56	45	4	48	50	48
0	0	0.25	0.25	2	0	0	0	2	1	0	0	0	0	0	0	0	0	0	0	0	0	0	0	8	10	5	39	3	4	3	3	14	13	2	3
0	0	0.2	0.2	1	1	0	0	0	0	1	0	0	0	0	0	0	1	0	0	0	0	0	0	14	5	4	3	8	4	2	7	7	8	4	8
0	0	0.6	0.6	0	2	0	0	0	0	0	0	0	0	0	2	2	2	1	1	1	1	0	0	27	27	90	25	2	15	3	2	3	35	4	15
0	0	0.25	0.25	2	1	1	0	0	0	1	0	0	0	0	0	0	0	0	0	0	0	0	0	3	3	6	4	29	10	1	2	2	13	3	8
0	0	0.15	0.15	0	0	0	1	0	0	1	1	0	0	0	0	0	0	0	0	0	0	0	0	2	14	13	41	0	13	0	0	21	23	8	0
0	0	1.1	1.1	2	1	1	1	0	1	0	0	0	0	1	2	2	2	1	2	1	2	2	1	16	1	1	1	1	15	2	4	15	15	15	1
0	0	0.25	0.25	0	0	0	0	0	0	3	0	0	0	0	1	0	1	0	0	0	0	0	0	10	10	56	64	11	2	5	3	27	24	9	5
0	0	0.95	0.95	1	0	0	0	0	0	4	0	4	0	0	3	3	3	1	0	0	0	0	0	21	89	36	23	1	9	1	2	2	2	1	0
0	0	0	0	0	0	0	0	0	0	0	0	0	0	0	0	0	0	0	0	0	0	0	0	3	4	17	3	4	14	4	10	10	26	4	5
0	0	0.2	0.2	0	0	0	0	0	1	0	0	0	0	0	1	0	0	0	1	0	1	0	0	1	2	36	0	0	3	2	3	5	3	4	4
0	0	0	0	0	0	0	0	0	0	0	0	0	0	0	0	0	0	0	0	0	0	0	0	6	36	7	8	5	5	6	6	7	13	7	6
0	0	1.25	1.25	1	0	0	0	0	0	1	3	0	0	4	4	4	4	1	1	1	1	0	0	13	18	81	28	10	11	45	11	11	11	14	12
0	0	0.15	0.15	0	0	0	0	0	0	0	0	0	0	1	1	1	0	0	0	0	0	0	0	32	0	25	0	0	0	0	0	0	29	0	0
1	0	0	0	0	0	0	0	0	0	0	0	0	0	0	0	0	0	0	0	0	0	0	0	0	16	0	0	0	13	0	0	0	5	0	0
0	0	0	0	0	0	0	0	0	0	0	0	0	0	0	0	0	0	0	0	0	0	0	0	0	0	0	0	0	0	0	0	0	0	0	0
0	0	0.65	0.65	1	0	0	0	1	0	1	2	3	2	0	3	0	0	0	0	0	0	0	0	7	10	7	6	14	10	64	43	11	12	10	8

## Sheet: Ark2
utdanning:
1< 10 år
2: 11-12 år
3: ≥ 13 år
andre sykdommer:
1: CVD-cardiovascular disease
2: endokrin sykdom
3: muskel skjelett, fibromyalgi, rheumatisk lidelse
4: psykisk sykdom
5: hodepine, nevrologisk sykdom
